# Supplementary material for: Gene co-expression networks associated with carcass traits reveal new pathways for muscle and fat deposition in Nelore cattle
Source: BMC Genomics. 2019 Jan 10;20:32. doi: 10.1186/s12864-018-5345-y (PMC6329100; doi:10.1186/s12864-018-5345-y)
Supplement: Supplementary file 1 — Table S1. Test of means (t-test) of backfat thickness (BFT) and ribeye area (REA) between groups with High (H) and Low (L) genomic estimated breeding values (GEBV) for REA and BFT in the Longissimus dorsi muscle of Nelore steers. (XLS 35 kb) [file 12864_2018_5345_MOESM1_ESM.xls]

## Sheet: Sheet1
Table S1 - Test of means (t-test) of backfat thickness (BFT) and ribeye area (REA) between groups with High (H) and Low (L) genomic estimated breeding values (GEBV) for REA and BFT in the Longissimus dorsi muscle of Nelore steers.
Animal	BFT (mm)	GEBV BFT	REA (cm²)	GEBV REA	BFT groups	REA groups
1	15	1.62	56.25	-2.13	H	-
2	4	-0.79	73.25	3.22	L	H
3	7	-0.91	67.5	1.39	L	-
4	7	-1.17	79	0.85	L	-
5	7	-0.83	69.25	0.5	L	-
6	15	1.63	58.75	1.51	H	-
7	7	-0.84	58	-0.98	L	-
8	10	0.77	80.25	2.69	-	H
9	9	-0.02	54	-2.76	-	L
10	14	1.63	62.5	2.09	H	-
11	6	-0.85	75.25	1.65	L	-
12	9	-0.06	48.5	-3.54	-	L
13	6	0.07	72	4.71	-	H
14	10	0.93	68.75	2.79	H	H
15	6	-0.79	65.5	-0.44	L	-
16	15	1.19	73.25	2.92	H	H
17	12	1	75	1.36	H	-
18	9	0.73	58.75	-2.24	-	L
19	5	-0.79	74.75	0.53	L	-
20	11	1.1	59.75	-2.13	H	-
21	5	-0.88	71	1.16	L	-
22	8	0.35	58.75	-2.51	-	L
23	5	-1.06	79.75	3.47	L	H
24	4	-1.02	62	0.29	L	-
25	11	0.91	59.75	-0.1	H	-
26	11	1.48	55.75	-0.86	H	-
27	8	0.49	52	-2.92	-	L
28	9	1.37	56.75	1.92	H	-
29	4	0.05	54	-2.19	-	L
30	4	-0.5	56.25	-2.67	-	L
31	2.5	-1.03	58	-1.4	L	-
32	4	-0.37	66.2	3.22	-	H
33	2	-0.75	47.75	-2.4	-	L
34	6	-0.1	50.75	-3.88	-	L
35	6	0.31	42.5	-3.45	-	L
36	5	0.09	51.25	-2.79	-	L
37	4	-0.01	64.5	2.85	-	H
38	9	0.68	63	2.53	-	H
39	8	0.6	52.5	-3.95	-	L
40	12	0.93	54.25	-1.01	H	-
41	3.5	-0.58	66.75	3.26	-	H
42	7.5	0.32	65.5	2.9	-	H
43	10	1.04	47.5	-1.67	H	-
Mean REA GEBV - Low REA	-2.94167
SD¹ REA GEBV - Low REA	0.590266
Mean REA GEBV - High REA	3.14182
SD REA GEBV - High REA	0.563121
p-value	8.79659e-17
Mean BFT GEBV - Low BFT	-0.913333
SD BFT GEBV - Low BFT	0.120922
Mean BFT GEBV - High BFT	1.23583
SD BFT GEBV - High BFT	0.28043
p-value	3.54432e-13
Mean REA (cm²) - Low REA	52.25
SD REA (cm²) - Low REA	4.46631
Mean REA (cm²) - High REA	70.2909
SD REA (cm²) - High REA	5.64385
p-value	1.4621e-07
Mean BFT (mm) - Low BFT	5.45833
SD BFT (mm) - Low BFT	1.40621
Mean BFT (mm) - High BFT	12.0833
SD BFT (mm) - High BFT	2.05987
p-value	3.24354e-08
¹ Standart deviation.
