# Supplementary material for: Gene co-expression networks associated with carcass traits reveal new pathways for muscle and fat deposition in Nelore cattle
Source: BMC Genomics. 2019 Jan 10;20:32. doi: 10.1186/s12864-018-5345-y (PMC6329100; doi:10.1186/s12864-018-5345-y)
Supplement: Supplementary file 3 — Table S2. Functional enrichment analysis from the gene list of the Green Yellow module, performed by DAVID v6.8 (FDR < 0.05). The table contains the Gene Ontology category, identification and description, p-value adjusted for a false discovery rate of 5%, nominal p-value, number of genes and gene names for each category. (XLS 30 kb) [file 12864_2018_5345_MOESM3_ESM.xls]

## Sheet: Table S1
Table S2 - Functional enrichment analysis from the gene list of the Green Yellow module, performed by DAVID v6.8 (FDR<0.05).
GO Category¹	GO ID and description²	Benjamini³	p-value4	N Gene5	Gene names
KEGG Pathway	bta05164:Influenza A	3.97868e-05	4.85214e-07	10	EIF2AK2, PML, IRF9, HLA-DMA, DDX58, IFIH1, RSAD2, HLA-DMB, OAS2, CIITA
	bta05168:Herpes simplex infection	4.38788e-05	1.07024e-06	10	EIF2AK2, PML, TAP1, IRF9, IFIT1, HLA-DMA, DDX58, IFIH1, HLA-DMB, OAS2
Biological Process	GO:0051607~defense response to virus	2.40257e-06	6.32256e-09	11	IFIT3, LOC618737, ISG20, ISG15, SLFN11, MX2, LOC516599, RSAD2, OAS2, MB21D1, NLRC5
	GO:0045087~innate immune response	0.000327456	1.72373e-06	11	EIF2AK2, PML, LOC618737, MX2, DDX58, LOC516599, IFIH1, RSAD2, OAS2, MB21D1, NLRC5
	GO:0045071~negative regulation of viral genome replication	0.00106936	8.44678e-06	5	EIF2AK2, ISG20, ISG15, RSAD2, PARP10
	GO:0032020~ISG15-protein conjugation	0.0368998	0.000395688	3	HERC5, ISG15, UBA7
Molecular Function	GO:0003725~double-stranded RNA binding	0.0127319	0.00032029	5	EIF2AK2, DUS2, DDX58, IFIH1, OAS2
	GO:0004842~ubiquitin-protein transferase activity	0.0159404	0.000267777	8	HERC6, DTX3L, HERC5, TRIM71, LOC516599, CCIN, TRIM21, UBA7
	GO:0003950~NAD+ ADP-ribosyltransferase activity	0.0221076	0.00018628	4	PARP14, PARP10, PARP9, PARP12
	GO:0003924~GTPase activity	0.0328345	0.00111223	7	GBP5, novel gene, MX2, LOC512486, LOC511531, LOC513659, GBP4
¹ Gene Ontology (GO); ² GO identification (GO ID); ³ Adjusted p-value for a false discovery rate (FDR) of 5%; 4 Nominal p-value; 5 Number of genes.
