# Supplementary material for: Gene co-expression networks associated with carcass traits reveal new pathways for muscle and fat deposition in Nelore cattle
Source: BMC Genomics. 2019 Jan 10;20:32. doi: 10.1186/s12864-018-5345-y (PMC6329100; doi:10.1186/s12864-018-5345-y)
Supplement: Supplementary file 4 — Table S3. Functional enrichment analysis from the gene list of the Salmon module, performed by DAVID v6.8 (FDR < 0.05). The table contains the Gene Ontology category, identification and description, p-value adjusted for a false discovery rate of 5%, nominal p-value, number of genes and gene names for each category. (XLS 38 kb) [file 12864_2018_5345_MOESM4_ESM.xls]

## Sheet: Table S2
Table S3 - Functional enrichment analysis from the gene list of the Salmon module, performed by DAVID v6.8 (FDR<0.05).
GO Category¹	GO ID and description²	Benjamini³	p-value4	N Gene5	Gene names
KEGG Pathway	bta05012:Parkinson's disease	1.71353e-15	1.23275e-17	21	NDUFA9, COX5A, ATP5G2, ATP5F1, NDUFB6, ATP5B, ATP5C1, UQCRC2, NDUFB9, NDUFA6, SLC25A4, NDUFA10, NDUFA12, NDUFB5, NDUFS2, NDUFA4, ATP5H, ATP5G3, VDAC2, ATP5A1, CYCS
	bta01100:Metabolic pathways	1.54321e-14	1.71908e-16	45	ACADM, HADHA, COX5A, ATP5G2, ATP5F1, GPT2, PIGH, NDUFB6, ETNPPL, ATP5B, ATP5C1, UQCRC2, MDH1, NDUFB9, NDUFA6, NDUFA10, ACAT1, HADHB, NDUFS2, NNT, DLST, NDUFA4, ATP5G3, CYCS, ACAA2, COQ5, ACADL, FH, COQ6, NDUFA9, PDHB,TYRP1, IDH3B, CKMT2, GOT1, COQ7, SUCLG1, ACSL1, NDUFA12, HADH, OXSM, NDUFB5, ATP5H, ATP5A1, GOT2
	bta00190:Oxidative phosphorylation	4.62963e-14	9.84051e-16	19	NDUFA9, COX5A, ATP5G2, PPA2, ATP5F1, NDUFB6, ATP5B, ATP5C1, UQCRC2, NDUFB9, NDUFA6, NDUFA10, NDUFA12, NDUFB5, NDUFS2, NDUFA4, ATP5H, ATP5G3, ATP5A1
	bta05016:Huntington's disease	9.64784e-14	2.82204e-15	21	NDUFA9, COX5A, ATP5G2, ATP5F1, NDUFB6, ATP5B, ATP5C1, UQCRC2, NDUFB9, NDUFA6, SLC25A4, NDUFA10, NDUFA12, NDUFB5, NDUFS2, NDUFA4, ATP5H, ATP5G3, VDAC2, ATP5A1, CYCS
	bta05010:Alzheimer's disease	1.38889e-13	5.04319e-15	20	NDUFA9, COX5A, ATP5G2, ATP5F1, NDUFB6, ATP5B, ATP5C1, UQCRC2, NDUFB9, NDUFA6, NDUFA10, NDUFA12, NDUFB5, NDUFS2, NDUFA4, ATP5H, ATP5G3, ATP5A1, ATP2A2, CYCS
	bta00071:Fatty acid degradation	1.46451e-10	6.32161e-12	11	ECI2, ACADM, ACAT1, ACSL1, HADH, HADHA, HADHB, CPT2, ACAA2, CPT1B, ACADL
	bta01212:Fatty acid metabolism	5.31933e-10	2.6788e-11	11	ACADM, ACAT1, ACSL1, HADH, HADHA, OXSM, HADHB, CPT2, ACAA2, CPT1B, ACADL
	bta01200:Carbon metabolism	1.48128e-07	8.52537e-09	12	ACADM, SUCLG1, ACAT1, HADHA, PDHB, DLST, IDH3B, GPT2, GOT1, GOT2, FH, MDH1
	bta01130:Biosynthesis of antibiotics	1.57142e-06	1.01747e-07	14	ACADM, PDHB, HADHA, IDH3B, GOT1, MDH1, SUCLG1, ACAT1, HADH, HADHB, DLST, ACAA2, GOT2, FH
	bta04932:Non-alcoholic fatty liver disease (NAFLD)	6.3813e-06	4.59087e-07	12	NDUFA6, NDUFA9, NDUFA10, NDUFA12, COX5A, NDUFB5, NDUFS2, NDUFA4, NDUFB6, CYCS, UQCRC2, NDUFB9
	bta00020:Citrate cycle (TCA cycle)	0.000131091	1.03747e-05	6	SUCLG1, PDHB, DLST, IDH3B, FH, MDH1
	bta00280:Valine, leucine and isoleucine degradation	0.00152741	0.000131955	6	ACADM, ACAT1, HADH, HADHA, HADHB, ACAA2
	bta03320:PPAR signaling pathway	0.00687597	0.00064509	6	ACADM, ACSL1, CPT2, CPT1B, ACADL, SLC27A6
	bta01210:2-Oxocarboxylic acid metabolism	0.00701233	0.000708515	4	IDH3B, GPT2, GOT1, GOT2
	bta00062:Fatty acid elongation	0.0195762	0.00213122	4	HADH, HADHA, HADHB, ACAA2
	bta00640:Propanoate metabolism	0.0195762	0.00213122	4	ACADM, SUCLG1, ACAT1, HADHA
	bta00130:Ubiquinone and other terpenoid-quinone biosynthesis	0.0438018	0.00514243	3	COQ6, COQ7, COQ5
Biological Process	GO:0055114~oxidation-reduction process	1.74284e-06	4.99381e-09	17	COQ6, NDUFA9,TYRP1, NDUFB6, COQ7, PRDX2, NDUFA6, NDUFA10, NDUFA12, MRPS36, NDUFB5, NDUFS2, ENSBTAG00000022570, NDUFA4, RTN4IP1, TECRL, MMACHC
	GO:0015986~ATP synthesis coupled proton transport	2.11929e-06	1.2145e-08	7	ATP5G2, ATP5F1, ATP5G3, ATP5H, ATP5A1, ATP5B, ATP5C1
	GO:0006099~tricarboxylic acid cycle	0.000213166	1.83256e-06	6	SUCLG1, PDHB, DLST, IDH3B, FH, MDH1
	GO:0006635~fatty acid beta-oxidation	0.000470782	5.39704e-06	6	ACADM, ACAT1, HADHA, HADHB, ACAA2, CPT1B
	GO:0006744~ubiquinone biosynthetic process	0.00567104	8.14749e-05	4	COQ6, COQ7, PDSS2, COQ5
Cellular Component	GO:0005743~mitochondrial inner membrane	4.11173e-19	4.56859e-21	27	HADHA, COX5A, SLC25A12, THEM4, ACAT1, MRPS36, SLC25A11, HADHB, NNT, ACAA2, MPC2, SLC25A3, IMMT, CKMT2, CHCHD3, AFG3L2, HCCS, MPC1, SIRT3, SLC25A4, SUCLG1, GSTK1, HADH, CPT2, DNAJC19, VDAC2, GOT2
	GO:0005739~mitochondrion	4.996e-15	7.82628e-17	36	ECI2, ACADM, COX5A, ISCA2, GPT2, ETNPPL, THEM4, MDH1, ACAT1, SLC25A11, HADHB, NDUFS2, DLST, ACAA2, PDSS2, COQ5, ACADL, FH, COQ6, SLC25A3, PPA2, ATPAF1, IDH3B, GOT1, CKMT2, GNG5, HCCS, ACSL1, OXSM, CPT2, SDHAF2, ECH1, VDAC2, MMACHC, ATPIF1, GOT2
	GO:0043209~myelin sheath	6.96343e-11	2.32113e-12	15	SLC25A3, COX5A, IMMT, ATP5F1, SLC25A12, ATP5B, ATP5C1, UQCRC2, MDH1, SLC25A4, NDUFA10, DLST, ATP5A1, VDAC2, GOT2
	GO:0005747~mitochondrial respiratory chain complex I	4.06973e-08	1.80877e-09	9	NDUFA6, NDUFA9, NDUFA10, NDUFA12, NDUFB5, NDUFS2, NDUFA4, NDUFB6, NDUFB9
	GO:0005759~mitochondrial matrix	0.000165339	9.18622e-06	9	ACADM, SUCLG1, NDUFA9, NDUFA10, PDHB, SDHAF2, ISCA2, GOT2, SIRT3
	GO:0005753~mitochondrial proton-transporting ATP synthase complex	0.000192524	1.28361e-05	5	ATP5F1, ATP5H, ATP5A1, ATP5B, ATP5C1
	GO:0000276~mitochondrial proton-transporting ATP synthase complex, coupling factor F(o)	0.000418991	3.25945e-05	4	ATP5G2, ATP5F1, ATP5G3, ATP5H
	GO:0045261~proton-transporting ATP synthase complex, catalytic core F(1)	0.00184053	0.00016374	3	ATP5A1, ATP5B, ATP5C1
	GO:0042645~mitochondrial nucleoid	0.00195247	0.000195419	5	TWNK, HADHA, HADHB, VDAC2, ATP5B
	GO:0070062~extracellular exosome	0.008428	0.000939971	30	COX5A, ATP5F1, ATP5B, ATP5C1, UQCRC2, MDH1, NDUFB9, ACAT1, XPNPEP1, HADHB, F2, DLST, NDUFA4, SLC26A9, ACAA2, FH, SLC25A3, PDHB, PPA2, GOT1, CHCHD3, GNG5, PRDX2, SUCLG1, GSTK1, ECH1, ATP5A1, VDAC2, CDH16, GOT2
	GO:0031314~extrinsic component of mitochondrial inner membrane	0.0121374	0.00149143	3	COQ6, COQ7, COQ5
Molecular Function	GO:0046933~proton-transporting ATP synthase activity, rotational mechanism	1.53175e-07	8.23521e-10	7	ATP5G2, ATP5F1, ATP5G3, ATP5H, ATP5A1, ATP5B, ATP5C1
	GO:0008137~NADH dehydrogenase (ubiquinone) activity	0.0142502	0.000154318	5	NDUFA10, NDUFA12, NDUFS2, NDUFA4, NDUFB9
	GO:0009055~electron carrier activity	0.0345143	0.000566356	5	ACADM, ETFDH, NDUFA12, CYCS, ACADL
¹ Gene Ontology (GO); ² GO identification (GO ID); ³ Adjusted p-value for a false discovery rate (FDR) of 5%; 4 Nominal p-value; 5 Number of genes.
