# Supplementary material for: Gene co-expression networks associated with carcass traits reveal new pathways for muscle and fat deposition in Nelore cattle
Source: BMC Genomics. 2019 Jan 10;20:32. doi: 10.1186/s12864-018-5345-y (PMC6329100; doi:10.1186/s12864-018-5345-y)
Supplement: Supplementary file 5 — Table S4. KEGG Pathways (FDR < 0.05) identified by WebGestalt 2017 from the gene list of the Salmon module. The table contains the KEGG Pathway identification, description, number of genes and gene names for each pathway. (XLS 31 kb) [file 12864_2018_5345_MOESM5_ESM.xls]

## Sheet: Table S3
Table S4 - KEGG Pathways (FDR<0.05) identified by WebGestalt 2017 from the gene list of the Salmon module.
Kegg Pathway ID¹	Description	N Gene²	FDR³	Gene names
bta01100	Metabolic pathways	42	6.59e-14	NNT, GOT1, HADHA, HADHB, TYRP1, UQCRC2, ATP5A1, ATP5F1, ATP5H, GOT2, NDUFB9, NDUFB6, ATP5C1, NDUFA6, ATP5B, NDUFS2, NDUFA4, ATP5G2, NDUFB5, NDUFA9, COX5A, COQ7, ACADM, DLST, SUCLG1, ACAT1, COQ6, OXSM, ETNPPL, PIGH, FH, ACAA2, HADH, COQ5, MDH1, ACSL1, CKMT2, ATP5G3, IDH3B, PDHB, ACADL, GPT2
bta05012	Parkinson's disease	18	6.59e-14	VDAC2, UQCRC2, SLC25A4, ATP5A1, ATP5F1, ATP5H, NDUFB9, NDUFB6, ATP5C1, NDUFA6, ATP5B, NDUFS2, NDUFA4, ATP5G2, NDUFB5, NDUFA9, COX5A, ATP5G3
bta00190	Oxidative phosphorylation	17	2.42e-13	UQCRC2, ATP5A1, ATP5F1, ATP5H, NDUFB9, NDUFB6, ATP5C1, NDUFA6, ATP5B, NDUFS2, NDUFA4, ATP5G2, NDUFB5, NDUFA9, COX5A, ATP5G3, PPA2
bta00071	Fatty acid degradation	11	2.82e-12	HADHA, HADHB, CPT2, ECI2, ACADM, CPT1B, ACAT1, ACAA2, HADH, HADH, ACSL1, ACADL
bta05016	Huntington's disease	18	4.17e-12	VDAC2, UQCRC2, SLC25A4, ATP5A1, ATP5F1, ATP5H, NDUFB9, NDUFB6, ATP5C1, NDUFA6, ATP5B, NDUFS2, NDUFA4, ATP5G2, NDUFB5, NDUFA9, COX5A, ATP5G3
bta05010	Alzheimer's disease	17	9.58e-12	UQCRC2, ATP5A1, ATP5F1, ATP5H, NDUFB9, NDUFB6, ATP5C1, NDUFA6, ATP5B, NDUFS2, NDUFA4, ATP5G2, NDUFB5, NDUFA9, COX5A, ATP5G3, ATP2A2
bta01212	Fatty acid metabolism	11	1.69e-11	HADHA, HADHB, CPT2, ACADM, CPT1B, ACAT1, OXSM, ACAA2, HADH, ACSL1, ACADL
bta01200	Carbon metabolism	12	6.11e-09	GOT1, HADHA, GOT2, ACADM, DLST, SUCLG1, ACAT1, FH, MDH1, IDH3B, PDHB, GPT2
bta00020	Citrate cycle (TCA cycle)	6	6.19e-06	DLST, SUCLG1, FH, MDH1, IDH3B, PDHB
bta00280	Valine, leucine and isoleucine degradation	6	0.000146	HADHA, HADHB, ACADM, ACAT1, ACAA2, HADH
bta04932	Non-alcoholic fatty liver disease (NAFLD)	9	0.000294	UQCRC2, NDUFB9, NDUFB6, NDUFA6, NDUFS2, NDUFA4, NDUFB5, NDUFA9, COX5A
bta01210	2-Oxocarboxylic acid metabolism	4	0.000379	GOT1, GOT2, IDH3B, GPT2
bta03320	PPAR signaling pathway	6	0.00159	CPT2, ACADM, CPT1B, SLC27A6, ACSL1, ACADL
bta00130	Ubiquinone and other terpenoid-quinone biosynthesis	3	0.00159	COQ7, COQ6, COQ5
bta00062	Fatty acid elongation	4	0.0019	HADHA, HADHB, ACAA2, HADH
bta00640	Propanoate metabolism	4	0.00268	HADHA, ACADM, SUCLG1, ACAT1
bta00620	Pyruvate metabolism	4	0.00564	ACAT1, FH, MDH1, PDHB
bta00220	Arginine biosynthesis	3	0.00941	GOT1, GOT2, GPT2
bta00400	Phenylalanine, tyrosine and tryptophan biosynthesis	2	0.0175	GOT1, GOT2
bta00650	Butanoate metabolism	3	0.027	HADHA, ACAT1, HADH
bta00310	Lysine degradation	4	0.0351	HADHA, DLST, ACAT1, HADH
¹ KEGG Pathway Identification (ID); ² Number of genes; ³ Adjusted p-value for a false discovery rate (FDR) of 5%.
