# Supplementary material for: Gene co-expression networks associated with carcass traits reveal new pathways for muscle and fat deposition in Nelore cattle
Source: BMC Genomics. 2019 Jan 10;20:32. doi: 10.1186/s12864-018-5345-y (PMC6329100; doi:10.1186/s12864-018-5345-y)
Supplement: Supplementary file 6 — Table S5. Gene list from the Ivory module. The table contains the Ensembl gene identification, gene symbol and gene description of the entire list of genes from the Ivory module. (XLS 28 kb) [file 12864_2018_5345_MOESM6_ESM.xls]

## Sheet: Table S4
Table S5 - Gene list from the Ivory module.
Ensembl Gene ID	Gene name¹	Gene description²
ENSBTAG00000001595	MT1E	Metallothionein 1E
ENSBTAG00000001658	AKR1D1	Aldo-keto reductase family 1 member D1
ENSBTAG00000002247	novel gene	Protein coding
ENSBTAG00000005941	novel gene	Protein coding
ENSBTAG00000006093	novel gene	Protein coding
ENSBTAG00000006350	SLC22A7	Solute carrier family 22 member 7
ENSBTAG00000007477	novel gene	Pseudogene
ENSBTAG00000007601	novel gene	Pseudogene
ENSBTAG00000009530	novel gene	Pseudogene
ENSBTAG00000009625	DMBX1	Diencephalon/mesencephalon homeobox 1
ENSBTAG00000010057	GZMB	Granzyme B
ENSBTAG00000011660	MSMB	Microseminoprotein beta
ENSBTAG00000016613	KCNH6	Potassium voltage-gated channel subfamily H member 6
ENSBTAG00000019287	FAM81B	Family with sequence similarity 81 member B
ENSBTAG00000020817	B3GAT2	Beta-1,3-glucuronyltransferase 2
ENSBTAG00000023367	novel gene	Processed pseudogene
ENSBTAG00000025664	RNASE2	Ribonuclease A family member 2
1,2 Based on the Esembl Release 93 (July 2018).
