# Supplementary material for: Gene co-expression networks associated with carcass traits reveal new pathways for muscle and fat deposition in Nelore cattle
Source: BMC Genomics. 2019 Jan 10;20:32. doi: 10.1186/s12864-018-5345-y (PMC6329100; doi:10.1186/s12864-018-5345-y)
Supplement: Supplementary file 7 — Table S6. Gene list from the Light Yellow module. The table contains the Ensembl gene identification, gene symbol and gene description of the entire list of genes from the Light Yellow module. (XLS 38 kb) [file 12864_2018_5345_MOESM7_ESM.xls]

## Sheet: Table S5
Table S6 - Gene list from the Light Yellow module.
Ensembl Gene ID	Gene name¹	Gene description²
ENSBTAG00000000264	RFX6	Regulatory factor X6
ENSBTAG00000000301	LOC538702	Glycerol kinase 2-like
ENSBTAG00000000487	novel gene	Protein coding
ENSBTAG00000000597	TMPRSS15	Transmembrane protease, serine 15
ENSBTAG00000000853	novel gene	Pseudogene
ENSBTAG00000001128	RNF165	Ring finger protein 165
ENSBTAG00000001242	ADRB1	Adrenoceptor beta 1
ENSBTAG00000001257	AGTPBP1	ATP/GTP binding protein 1
ENSBTAG00000002224	UHRF1	Ubiquitin like with PHD and ring finger domains 1
ENSBTAG00000002751	VSTM5	V-set and transmembrane domain-containing protein 5 precursor
ENSBTAG00000003108	SRD5A2	Steroid 5 alpha-reductase 2
ENSBTAG00000003454	RGS20	Regulator of G protein signaling 20
ENSBTAG00000003601	ZMAT1	Zinc finger matrin-type 1
ENSBTAG00000004437	novel gene	Pseudogene
ENSBTAG00000004594	MMP7	Matrix metallopeptidase 7
ENSBTAG00000004785	CABP4	Calcium binding protein 4
ENSBTAG00000005143	novel gene	Protein coding
ENSBTAG00000005667	LOC782251	Putative spermatogenesis-associated protein 31D3
ENSBTAG00000005719	GJB4	Gap junction protein beta 4
ENSBTAG00000005728	CDHR4	Cadherin related family member 4
ENSBTAG00000005766	IL4I1	Interleukin 4 induced 1
ENSBTAG00000005855	novel gene	Pseudogene
ENSBTAG00000005914	LOC514818	Olfactory receptor, family 4, subfamily B, member 1-like
ENSBTAG00000006903	LOC789317	Disintegrin and metalloproteinase domain-containing protein 30
ENSBTAG00000006972	TRIP13	Thyroid hormone receptor interactor 13
ENSBTAG00000006991	ADH6	Alcohol dehydrogenase 6 (class V)
ENSBTAG00000007139	WSB2	WD repeat and SOCS box containing 2
ENSBTAG00000007204	KRT80	Keratin 80 [Source:VGNC Symbol;Acc:VGNC:30742]
ENSBTAG00000007619	PUSL1	Pseudouridylate synthase-like 1
ENSBTAG00000007633	ANKRD34B	Ankyrin repeat domain 34B
ENSBTAG00000007768	KCNS2	Potassium voltage-gated channel modifier subfamily S member 2
ENSBTAG00000008325	novel gene	Pseudogene
ENSBTAG00000008498	ALYREF	Aly/REF export factor
ENSBTAG00000008676	SRRM4	Serine/arginine repetitive matrix 4
ENSBTAG00000008788	SLC13A2	Solute carrier family 13 member 2
ENSBTAG00000008906	PCP2	Purkinje cell protein 2
ENSBTAG00000009128	POU1F1	POU class 1 homeobox 1
ENSBTAG00000009140	novel gene	Protein coding
ENSBTAG00000009735	A1BG	Alpha-1-B glycoprotein
ENSBTAG00000009774	MOBP	Myelin-associated oligodendrocyte basic protein
ENSBTAG00000009834	CNGA3	Cyclic nucleotide gated channel alpha 3
ENSBTAG00000010858	ABCC11	ATP binding cassette subfamily C member 11
ENSBTAG00000011094	novel gene	Processed pseudogene
ENSBTAG00000011402	novel gene	Protein coding
ENSBTAG00000011924	CFAP73	Cilia and flagella associated protein 73
ENSBTAG00000012109	novel gene	Protein coding
ENSBTAG00000012863	GDPD2	Glycerophosphodiester phosphodiesterase domain containing 2
ENSBTAG00000013014	GPR61	G protein-coupled receptor 61
ENSBTAG00000013638	IQCH	IQ motif containing H
ENSBTAG00000013711	TMEM151B	Transmembrane protein 151B
ENSBTAG00000014904	SIRT5	Sirtuin 5
ENSBTAG00000015080	PHACTR3	Phosphatase and actin regulator 3
ENSBTAG00000015737	KPNA7	Karyopherin subunit alpha 7
ENSBTAG00000015757	PHYHIP	Phytanoyl-CoA 2-hydroxylase interacting protein
ENSBTAG00000015811	novel gene	Protein coding
ENSBTAG00000016477	PEAK3	PEAK family member 3
ENSBTAG00000016645	GABRA4	Gamma-aminobutyric acid type A receptor alpha4 subunit
ENSBTAG00000016768	SCN3B	Sodium voltage-gated channel beta subunit 3
ENSBTAG00000017480	PDE6B	Phosphodiesterase 6B
ENSBTAG00000017528	SNAI3	Snail family transcriptional repressor 3
ENSBTAG00000017684	NMUR1	Neuromedin U receptor 1
ENSBTAG00000017698	PSMA8	Proteasome subunit alpha 8
ENSBTAG00000018162	BOSTAUV1R416	Vomeronasal 1 receptor bosTauV1R416
ENSBTAG00000018759	novel gene	Pseudogene
ENSBTAG00000018890	novel gene	Pseudogene
ENSBTAG00000019506	ODF3L1	Outer dense fiber protein 3-like protein 1
ENSBTAG00000020715	PIK3C2G	Phosphatidylinositol-4-phosphate 3-kinase catalytic subunit type 2 gamma
ENSBTAG00000020887	CACNA1E	Calcium voltage-gated channel subunit alpha1 E
ENSBTAG00000021446	novel gene	Protein coding
ENSBTAG00000021739	NPPB	Natriuretic peptide B
ENSBTAG00000021831	novel gene	Pseudogene
ENSBTAG00000021846	CELSR3	Cadherin EGF LAG seven-pass G-type receptor 3
ENSBTAG00000021876	WDR72	WD repeat domain 72
ENSBTAG00000022199	novel gene	Pseudogene
ENSBTAG00000022209	CABP2	Calcium binding protein 2
ENSBTAG00000022775	C21H14orf180	Chromosome 21 open reading frame, human C14orf180
ENSBTAG00000022807	KIR3DS1	Bos taurus killer cell immunoglobulin-like receptor, three domains, short cytoplasmic tail, 1 (KIR3DS1), mRNA
ENSBTAG00000023163	novel gene	Protein coding
ENSBTAG00000023431	novel gene	Protein coding
ENSBTAG00000023784	TMEM88B	Transmembrane protein 88B
ENSBTAG00000023797	PRDM12	PR/SET domain 12
ENSBTAG00000024245	novel gene	Protease, serine, 1 (trypsin 1)
ENSBTAG00000026515	novel gene	Protein coding
ENSBTAG00000026522	LOC101907388	Elongation of very long chain fatty acids protein 4-like
ENSBTAG00000027348	OOSP1	Oocyte-secreted protein 1
ENSBTAG00000027387	NRSN2	Neurensin 2
ENSBTAG00000027878	novel gene	Protein coding
1,2 Based on the Esembl Release 93 (July 2018).
